# Supplementary material for: Comparative genomics of methicillin-resistant Staphylococcus aureus ST239: distinct geographical variants in Beijing and Hong Kong
Source: BMC Genomics. 2014 Jun 26;15(1):529. doi: 10.1186/1471-2164-15-529 (PMC4085340; doi:10.1186/1471-2164-15-529)
Supplement: Supplementary file 4 — Additional file 4: Tables S1: The four common functional orthologous gene groups of Beijing cluster strains, which not located on GIs. (XLSX 12 KB) [file 12864_2014_6203_MOESM4_ESM.xlsx]

## Sheet: Sheet1
Orthologous Gene Group ID	Proteins in Group	Proteins whether located on GIs (Y/N)	Representative Protein	Length	Sequence of the Representative Protein
Group3454	SAT0131_00009; homologue of SAT0131_00009 in BJ02; homologue of SAT0131_00009 in BJ07;	N	SAT0131_00009 histidine ammonia-lyase	120 aa	MQYAAASLVSENKTLAHPASVDSITSSANQEDHVSMGTTAARHGYQIIENARRVLAIECVIALQAAELKGVEGLSPKTRRKYDEFRSIVPSITYDRQFHKDIEAVAQYLKQSIYQTTACH
Group3616	SAT0131_00089;homologue of SAT0131_00089 in BJ02; homologue of SAT0131_00089 in BJ07;	N	SAT0131_00089 Antigen	119aa	MTRAIGDRPLVVPHQSQNLAFIGNFAETERDTVFTTEYSVRTAMEAVYQLLNIDRGIPEVINSTFDLRVLMDAVYELNDHQDLREITKDSKMQKLALAGFLKKIKGTYIESLLKEHKLL
Group3030	SAT0131_01299;homologue of SAT0131_01299 in BJ02; homologue of SAT0131_01299 in BJ07;	N	SAT0131_01299 Methicillin resistance-related protein FmhC	128aa	MQLSSINNRISKTEELIFEDGPVLDLAAALFICTDDEVYYLSSGSNPKYNQYMGAYHLQWHMIKYAKSHNINRYNFYGITGVFSNEADDFGVQQFKKGFNAHVEELIGDFIKPVRPILYKFAKLIYKV
Group3555	SAT0131_01869 ;homologue of SAT0131_01869 in BJ02; homologue of SAT0131_01869 in BJ07;	N	SAT0131_01869 Multidrug resistance transporter B	121aa	MAEDKRLMRIYLAQNIGVAVGAAMGGFVAEFSFNYIFLANLIMYVVFALVAVTQFNIEINAKVKYPTHLDITGKKNKARFISLVLICAMFAICWVAYIQWESTIASFTQSINISMAQYSVL
